# Supplementary material for: In-Situ Sludge Reduction Performance and Mechanism in Sulfidogenic Anoxic–Oxic–Anoxic Membrane Bioreactors
Source: Membranes (Basel). 2022 Sep 8;12(9):865. doi: 10.3390/membranes12090865 (PMC9502630; doi:10.3390/membranes12090865)
Supplement: Supplementary file 1 [file membranes-12-00865-s001.zip]

Archive with 1 entries (1 files):
- membranes-1840945-supplementary.pdf
